# Supplementary material for: Semi-automatic detection of honeybee brood hygiene—an example of artificial learning to facilitate ethological studies on social insects
Source: Biol Methods Protoc. 2022 Feb 16;7(1):bpac005. doi: 10.1093/biomethods/bpac005 (PMC8892367; doi:10.1093/biomethods/bpac005)
Supplement: bpac005_Supplementary_Data [file bpac005_supplementary_data.zip]

Archive with 7 entries (7 files):
- Beehaviour.bib
- Beehaviour.tar.gz
- Beehaviour1.mp4
- Beehaviour2.mp4
- Beehaviour3.mp4
- Beehaviour4.mp4
- oup-authoring-template.cls
