# Supplementary material for: Semi-automatic detection of honeybee brood hygiene—an example of artificial learning to facilitate ethological studies on social insects
Source: Biol Methods Protoc. 2022 Feb 16;7(1):bpac005. doi: 10.1093/biomethods/bpac005 (PMC8892367; doi:10.1093/biomethods/bpac005)
Supplement: bpac005_Supplementary_Data [file bpac005_supplementary_data.zip › Beehaviour.bib]

@Book{B07,
  author =       {Bishop, C.M.},
  title =        {Pattern Recognition and Machine Learning},
  publisher =    {Springer},
  year =         2007,
  address =      {New York}
}

@Article{BAB13,
  author =       {B\"uchler, R. and Andonov, S. and Bienefeld, K. and
                  Costa, C. and Hatjina, F. and Kezic, N. and Kryger,
                  P. and Spivak, M. and Uzunov, A. and Wilde, J.},
  title =        {Standard methods for rearing and selection of {Apis
                  mellifera} queens.},
  journal =      {Journal of Apicultural Research},
  year =         2013,
  volume =       52,
  pages =        {1-30}
}

@Article{BBD00,
  author =       {Boecking, O. and Bienefeld, K. and Drescher, W.},
  title =        {Heritability of the {Varroa}-specific hygienic
                  behaviour in honey bees ({Hymenoptera: Apidae})},
  journal =      {Journal of Animal Breeding and Genetics},
  year =         2000,
  volume =       117,
  pages =        {417-424}
}

@article{BCM17,
  title =        {Automated computer-based detection of encounter
                  behaviours in groups of honeybees},
  author =       {Blut, C. and Crespi, A. and Mersch, D. and Keller, L. and Zhao, L. and
                  Kollmann, M. and Schellscheidt, B. and
                  F{\"u}lber, C. and Beye, M.},
  journal =      {Scientific reports},
  volume =       7,
  number =       1,
  pages =        {1--9},
  year =         2017,
  publisher =    {Nature Publishing Group}
}

@article{BDT00,
  title =        {Inspiration for optimization from social insect
                  behaviour},
  author =       {Bonabeau, E. and Dorigo, M. and Theraulaz, G.},
  journal =      {Nature},
  volume =       406,
  number =       6791,
  pages =        {39--42},
  year =         2000,
  publisher =    {Nature Publishing Group}
}

@InProceedings{BRT01,
  author =       {Bienefeld, K. and Reinsch, N. and Thakur, R. K.},
  title =        {Selection for uncapping of {Varroa}-infested brood
                  cells in the honeybee ({Apis mellifera})},
  booktitle =    {37th International Apimondia Congress, Durban (South
                  Africa)},
  year =         2001,
  pages =        12,
  publisher =    {Apimondia Publishing House}
}

@Article{BZG15,
  author =       {Bienefeld, K. and Zautke, F. and Gupta, P.},
  title =        {A novel method for undisturbed long-term observation
                  of honey bee ({Apis mellifera}) behavior –
                  illustrated by hygienic behavior towards varroa
                  infestation.},
  journal =      {Journal of Apicultural Research},
  year =         2015,
  volume =       54,
  pages =        {541-547}
}

@article{CRK18,
  title =        {Tropilaelaps mite: an emerging threat to {European}
                  honey bee},
  author =       {Chantawannakul, P. and Ramsey, S. and
                  Khongphinitbunjong, K. and Phokasem,
                  P. and others},
  journal =      {Current opinion in insect science},
  volume =       26,
  pages =        {69--75},
  year =         2018,
  publisher =    {Elsevier}
}

@article{CWO91,
  title =        {Bees and the pollination of crops and wild flowers
                  in the {European Community}},
  author =       {Corbet, S.A. and Williams, I.H. and Osborne,
                  J.L.},
  journal =      {Bee world},
  volume =       72,
  number =       2,
  pages =        {47--59},
  year =         1991,
  publisher =    {Taylor \& Francis}
}

@Book{D18,
  author =       {Davies, E.R.},
  title =        {Computer Vision: Principles, Algorithms,
                  Applications, Learning},
  publisher =    {Academic Press, 5th edition},
  year =         2018
}

@book{DMM00,
  title =        {Crop pollination by bees},
  author =       {Delaplane, K.S. and Mayer, D.R. and Mayer,
                  D.F.},
  year =         2000,
  publisher =    {Cabi}
}

@Article{ES10,
  author =       {Evans, J.D. and Spivak, M.},
  title =        {Socialized medicine: Individual and communal disease
                  barriers in honey bees.},
  journal =      {Journal of Invertebrate Pathology},
  year =         2010,
  volume =       103,
  pages =        {S62-S72}
}

@Article{F06,
  author =       {Fawcett, T.},
  title =        {An Introduction to {ROC} Analysis.},
  journal =      {Pattern Recognition Letters},
  year =         2006,
  volume =       {27 (8)},
  pages =        {861–874}
}

@article{F14,
  author =       {Freitas, A.A.},
  title =        {Comprehensible Classification Models: A Position
                  Paper},
  year =         2014,
  issue_date =   {June 2013},
  publisher =    {Association for Computing Machinery},
  address =      {New York, NY, USA},
  volume =       15,
  number =       1,
  journal =      {SIGKDD Explor. Newsl.},
  pages =        {1–10}
}

@article{FBP19,
  title =        {Hygienic behaviour in honeybees: a comparison of two
                  recording methods and estimation of genetic
                  parameters},
  author =       {Facchini, E. and Bijma, P. and Pagnacco,
                  G. and Rizzi, R. and Brascamp, E.W.},
  journal =      {Apidologie},
  volume =       50,
  number =       2,
  pages =        {163--172},
  year =         2019,
  publisher =    {Springer}
}

@article{GJJ20,
  author =       {Gernat, T. and Jagla, T. and Jones, B. and
                  Middendorf, M. and Robinson, G.},
  year =         2020,
  month =        11,
  title =        {Automated monitoring of animal behaviour with
                  barcodes and convolutional neural networks},
  doi =          {10.1101/2020.11.27.401760}
}

@article{GOK10,
  title =        {The {German} bee monitoring project: a long term
                  study to understand periodically high winter losses
                  of honey bee colonies},
  author =       {Genersch, E. and Von Der Ohe, W. and Kaatz,
                  H. and Schroeder, A. and Otten, C.
                  and B{\"u}chler, R. and Berg, S. and Ritter,
                  W. and M{\"u}hlen, W. and Gisder,
                  S. and others},
  journal =      {Apidologie},
  volume =       41,
  number =       3,
  pages =        {332--352},
  year =         2010,
  publisher =    {EDP Sciences}
}

@Article{GRM18,
  author =       {Gernat, T. and Rao, V.D. and Middendorf, M. and
                  Dankowicz, H. and Goldenfeld, N. and Robinson, G.E.},
  title =        {Automated monitoring of behavior reveals bursty
                  interaction patterns and rapid spreading dynamics in
                  honeybee social networks.},
  journal =      {Proceedings of the National Academy of Sciences},
  year =         2018,
  volume =       115,
  pages =        {1433-1438}
}

@Book{GS01,
  author =       {Grimmett, G. and Stirzaker, D.},
  title =        {Probability and random processes},
  publisher =    {Oxford University Press},
  year =         2001
}

@article{GSF15,
  author =       {Greenwald, E. and Segre, E. and Feinerman,
                  O.},
  year =         2015,
  month =        07,
  pages =        12496,
  title =        {Ant trophallactic networks: Simultaneous measurement
                  of interaction patterns and food dissemination},
  volume =       5,
  journal =      {Scientific reports},
  doi =          {10.1038/srep12496}
}

@article{GSS09,
  title =        {Economic valuation of the vulnerability of world
                  agriculture confronted with pollinator decline},
  author =       {Gallai, N. and Salles, J.M. and Settele,
                  J. and Vaissi{\`e}re, B.E.},
  journal =      {Ecological economics},
  volume =       68,
  number =       3,
  pages =        {810--821},
  year =         2009,
  publisher =    {Elsevier}
}

@article{GTR83,
  title =        {Hygienic behavior of honey bees in relation to
                  chalkbrood disease},
  author =       {Gilliam, M. and Taber III, S. and
                  Richardson, G.V.},
  journal =      {Apidologie},
  volume =       14,
  number =       1,
  pages =        {29--39},
  year =         1983,
  publisher =    {EDP Sciences}
}

@Article{HBW16,
  author =       {Hu, H. and Bienefeld, K. and Wegener, J. and Zautke,
                  F. and Hao, Y. and Feng, M. and Han, B. and Fang, Y.
                  and Wubie, A. J. and Li, J.},
  title =        {Proteome Analysis of the Hemolymph, Mushroom Body,
                  and Antenna Provides Novel Insight into Honeybee
                  Resistance against {Varroa} Infestation.},
  journal =      {Journal of Proteome Research},
  year =         2016,
  volume =       15,
  pages =        {2841-2854}
}

@article{HH05,
  title =        {Suppressed mite reproduction explained by the
                  behaviour of adult bees},
  author =       {Harbo, J.R. and Harris, J.W.},
  journal =      {Journal of Apicultural research},
  volume =       44,
  number =       1,
  pages =        {21--23},
  year =         2005,
  publisher =    {Taylor \& Francis}
}

@article{HH99,
  title =        {Selecting honey bees for resistance to {Varroa
                  jacobsoni}},
  author =       {Harbo, J.R. and Harris, J.W.},
  journal =      {Apidologie},
  volume =       30,
  number =       {2-3},
  pages =        {183--196},
  year =         1999,
  publisher =    {EDP Sciences}
}

@InProceedings{HSN19,
  title =        {Rare Event Detection Using Disentangled Representation Learning},
  author =       {Hamaguchi, R. and Sakurada, K. and Nakamura, R.},
  booktitle = {Proceedings of the IEEE/CVF Conference on Computer Vision and Pattern Recognition (CVPR)},
  month = {June},
  year = {2019}
}

@Book{HTF09,
  author =       {Hastie, T. and Tibshirani, R. and Friedman, J.},
  title =        {The Elements of Statistical Learning: Data Mining,
                  Inference and Prediction},
  publisher =    {Springer},
  year =         2009,
  address =      {New York}
}

@Book{HW08,
  author =       {H\"olldobler, B. and Wilson, E. O.},
  title =        {The super-organism},
  publisher =    {W. W. Norton \& Company},
  year =         2008,
  address =      {New York}
}

@article{IS06,
  title =        {The relationship between hygienic behavior and
                  suppression of mite reproduction as honey bee ({Apis
                  mellifera}) mechanisms of resistance to {Varroa
                  destructor}},
  author =       {Ibrahim, A. and Spivak, M.},
  journal =      {Apidologie},
  volume =       37,
  number =       1,
  pages =        {31--40},
  year =         2006,
  publisher =    {EDP Sciences}
}

@article{JAB13,
  title =        {A study on swarm artificial intelligence},
  author =       {Jangra, A. and Awasthi, A. and Bhatia, V.},
  journal =      {International Journal of Advanced Research in
                  Computer Science and Software Engineering
                  (IJARCSSE)},
  volume =       3,
  number =       8,
  pages =        {259-263},
  year =         2013
}

@article{KAF17,
  title =        {Theory-Guided Data Science: A New Paradigm for
                  Scientific Discovery from Data},
  volume =       29,
  ISSN =         {1041-4347},
  number =       10,
  journal =      {IEEE Transactions on Knowledge and Data Engineering},
  publisher =    {Institute of Electrical and Electronics Engineers
                  (IEEE)},
  author =       {Karpatne, A. and Atluri, G. and Faghmous,
                  J.H. and Steinbach, M. and Banerjee,
                  A. and Ganguly, A. and Shekhar, S. and
                  Samatova, N. and Kumar, V.},
  year =         2017,
  pages =        {2318–2331}
}

@article{KGB14,
  title =        {Observations on the removal of brood inoculated with
                  {Tropilaelaps mercedesae} ({Acari: Laelapidae}) and
                  the mite’s reproductive success in {Apis mellifera}
                  colonies},
  author =       {Khongphinitbunjong, K. and de Guzman, L.I.
                  and Buawangpong, N. and Rinderer, T.E. and
                  Frake, A.M. and Chantawannakul, P.},
  journal =      {Experimental and applied acarology},
  volume =       62,
  number =       1,
  pages =        {47--55},
  year =         2014,
  publisher =    {Springer}
}

@InProceedings{KHW05,
  author =       {Knauer, U. and Himmelsbach, M. and Winkler, F. and 
                  Zautke, F. and Bienefeld, K. and Meffert, B.},
  title =        {Application of an Adaptive Background Model for
                  Monitoring Honeybees},
  booktitle =    {Visualization, Imaging, and Image Processing},
  year =         2005,
  editor =       {J. J. Villanueva},
  organization = {VIIP}
}

@inproceedings{KZB07,
  title =        {A comparison of classifiers for prescreening of
                  honeybee brood cells},
  author =       {Knauer, U. and Zautke, F. and Bienefeld, K.
                  and Meffert, B.},
  booktitle =    {International Conference on Computer Vision Systems:
                  Proceedings},
  year =         2007
}

@article{L19,
  author =       {Lemoine, N.P.},
  title =        {Moving beyond noninformative priors: why and how to
                  choose weakly informative priors in {Bayesian}
                  analyses},
  journal =      {Oikos},
  volume =       128,
  number =       7,
  pages =        {912-928},
  year =         2019
}

@InProceedings{L19_2,
  author =       {Lagerman, B.},
  title =        {{BeeScanning} monitors bee health.},
  booktitle =    {46th APIMONDIA International Apicultural Congress,
                  Montréal},
  year =         2019,
  pages =        76,
  publisher =    {Apimondia}
}

@article{LBG18,
  title =        {Hygienic removal of freeze-killed brood does not
                  predict {Varroa}-resistance traits in unselected
                  stocks},
  author =       {Leclercq, G. and Blacqui{\`e}re, T. and
                  Gengler, N. and Francis, F.},
  journal =      {Journal of Apicultural Research},
  volume =       57,
  number =       2,
  pages =        {292--299},
  year =         2018,
  publisher =    {Taylor \& Francis}
}

@Article{LD17,
  author =       {Leadbeater, E. and Dawson, E. H.},
  title =        {A social insect perspective on the evolution of
                  social learning mechanisms.},
  journal =      {Proceedings of the National Academy of Sciences},
  year =         2017,
  volume =       114,
  pages =        {7838-7845}
}

@article{LOS02,
  title =        {Seven suggestive quantitative trait loci influence
                  hygienic behavior of honey bees},
  author =       {Lapidge, K.L. and Oldroyd, B.P. and Spivak,
                  M.},
  journal =      {Naturwissenschaften},
  volume =       89,
  number =       12,
  pages =        {565--568},
  year =         2002,
  publisher =    {Springer}
}

@Article{MC19,
  author =       {Manoukis, N.C. and Collier, T.C.},
  title =        {Computer Vision to Enhance Behavioral Research on
                  Insects.},
  journal =      {Annals of the Entomological Society of America},
  year =         2019,
  volume =       112,
  pages =        {227-235}
}

@article{MCH19,
  title =        {Ant colonies maintain social homeostasis in the face
                  of decreased density},
  author =       {Modlmeier, A.P. and Colman, E. and Hanks,
                  E.M. and Bringenberg, R. and Bansal, S.
                  and Hughes, D.P.},
  journal =      {Elife},
  volume =       8,
  pages =        {e38473},
  year =         2019,
  publisher =    {eLife Sciences Publications Limited}
}

@article{MCK13,
  author =       {Mersch, D. and Crespi, A. and Keller,
                  L.},
  year =         2013,
  month =        04,
  title =        {Tracking Individuals Shows Spatial Fidelity Is a Key
                  Regulator of Ant Social Organization},
  volume =       340,
  journal =      {Science (New York, N.Y.)},
  doi =          {10.1126/science.1234316}
}

@inproceedings{ML09,
  author =       {Muja, M. and Lowe, D.},
  year =         2009,
  month =        01,
  pages =        {331-340},
  title =        {Fast Approximate Nearest Neighbors with Automatic
                  Algorithm Configuration.},
  volume =       1,
  booktitle =    {VISAPP 2009 - Proceedings of the 4th International
                  Conference on Computer Vision Theory and
                  Applications}
}

@INPROCEEDINGS{NGP98,
  author =       {Niyogi, P. and Girosi, F. and Poggio, T.},
  title =        {Incorporating Prior Information in Machine Learning
                  by Creating Virtual Examples},
  booktitle =    {Proceedings of the IEEE},
  year =         1998,
  pages =        {2196--2209}
}

@article{OWT11,
  title =        {How many flowering plants are pollinated by
                  animals?},
  author =       {Ollerton, J. and Winfree, R. and Tarrant,
                  S.},
  journal =      {Oikos},
  volume =       120,
  number =       3,
  pages =        {321--326},
  year =         2011,
  publisher =    {Wiley Online Library}
}

@Article{PSM12,
  author =       {Pernal, S.F. and Sewalem, A. and Melathopoulos, A.P.},
  title =        {Breeding for hygienic behaviour in honeybees ({Apis
                  mellifera}) using free-mated nucleus colonies.},
  journal =      {Apidologie},
  year =         2012,
  volume =       43
}

@Article{R64,
  author =       {Rothenbuhler, W.C.},
  title =        {Behaviour genetics of nest cleaning in honey bees.
                  I. Responses of four inbred lines to disease-killed
                  brood.},
  journal =      {Animal Behaviour},
  year =         1964,
  volume =       {578-583}
}

@inproceedings{RJM07,
  title =        {Workflow management systems + swarm intelligence =
                  dynamic task assignment for emergency management
                  applications},
  author =       {Reijers, H.A. and Jansen-Vullers, M.H. and
                  Zur Muehlen, M. and Appl, W.},
  booktitle =    {International Conference on Business Process
                  Management},
  pages =        {125--140},
  year =         2007,
  organization = {Springer}
}

@misc{RMB20,
  title =        {Informed Machine Learning -- A Taxonomy and Survey
                  of Integrating Knowledge into Learning Systems},
  author =       {von Rueden, L. and Mayer, S. and Beckh, K. and 
                  Georgiev, B. and Giesselbach, S. and
                  Heese, R. and Kirsch, B. and Pfrommer, J.
                  and Pick, A. and Ramamurthy, R. and Walczak, M. and 
                  Garcke, J. and Bauckhage, C. and Jannis Schuecker, J.},
  year =         2020,
  eprint =       {arxiv:1903.12394},
  archivePrefix ={arXiv},
  primaryClass = {stat.ML}
}

@Misc{RNSB,
  howpublished = {{\url{https://www.beebreeding.net/}}},
  note =         {accessed 2020/11/10}
}

@article{RSG17,
  title =        {Frequency Analysis of Honey Bee Buzz for Automatic
                  Recognition of Health Status: A Preliminary Study.},
  author =       {Robles-Guerrero, A. and Saucedo-Anaya, T.
                  and Gonz{\'a}lez-Ram{\'e}rez, E. and
                  Galv{\'a}n-Tejada, C.E.},
  journal =      {Res. Comput. Sci.},
  volume =       142,
  pages =        {89--98},
  year =         2017
}

@Book{RW06,
  author =       {Rasmussen, C.E. and Willimas, C.K.I.},
  title =        {Gaussian Processes for Machine Learning},
  publisher =    {MIT Press},
  year =         2006,
  address =      {Cambridge, MA, USA}
}

@article{RYP03,
  title =        {Regularized least-squares classification.},
  author =       {Rifkin, R. and Yeo, G. and Poggio, T.},
  journal =      {Nato Science Series Sub Series III Computer and
                  Systems Sciences},
  volume =       190,
  pages =        {131-154},
  year =         2003
}

@Book{S10,
  author =       {Seeley, T. D.},
  title =        {Honeybee democracy},
  publisher =    {Princeton University Press},
  year =         2010,
  address =      {Princeton, NJ}
}

@article{S96,
  title =        {Honey bee hygienic behavior and defense against
                  {Varroa jacobsoni}},
  author =       {Spivak, M.},
  journal =      {Apidologie},
  volume =       27,
  number =       4,
  pages =        {245--260},
  year =         1996,
  publisher =    {EDP Sciences}
}

@Article{SG93,
  author =       {Spivak, M.S. and Gilliam, M.},
  title =        {Facultative expression of hygienic behaviour of
                  honey bees in relation to disease resistance.},
  journal =      {Journal of Apicultural Research},
  year =         1993,
  volume =       32
}

@article{SG98,
  title =        {Hygienic behaviour of honey bees and its application
                  for control of brood diseases and {Varroa}: Part
                  {II}. Studies on hygienic behaviour since the
                  {Rothenbuhler} era},
  author =       {Spivak, M. and Gilliam, M.},
  journal =      {Bee world},
  volume =       79,
  number =       4,
  pages =        {169--186},
  year =         1998,
  publisher =    {Taylor \& Francis}
}

@article{SGM16,
  title =        {Genome-wide association study of a {Varroa}-specific
                  defense behavior in honeybees ({Apis mellifera})},
  author =       {Sp{\"o}tter, A. and Gupta, P. and Mayer,
                  M. and Reinsch, N. and Bienefeld, K.},
  journal =      {Journal of Heredity},
  volume =       107,
  number =       3,
  pages =        {220--227},
  year =         2016,
  publisher =    {Oxford University Press US}
}

@article{SHR20,
  title =        {Chronic within-hive video recordings detect altered
                  nursing behaviour and retarded larval development of
                  neonicotinoid treated honey bees},
  author =       {Siefert, P. and Hota, R. and Ramesh,
                  V. and Gr{\"u}newald, B.},
  journal =      {Scientific Reports},
  volume =       10,
  number =       1,
  pages =        {1--15},
  year =         2020,
  publisher =    {Nature Publishing Group}
}

@Article{SP18,
  author =       {Sasaki, T. and Pratt, S. C.},
  title =        {The Psychology of Superorganisms: Collective
                  Decision Making by Insect Societies.},
  journal =      {Annual Review of Entomology},
  year =         2018,
  volume =       63,
  pages =        {259-275}
}

@article{SR01_1,
  title =        {Varroa destructor infestation in untreated honey bee
                  ({Hymenoptera: Apidae}) colonies selected for
                  hygienic behavior},
  author =       {Spivak, M. and Reuter, G.S.},
  journal =      {Journal of Economic Entomology},
  volume =       94,
  number =       2,
  pages =        {326--331},
  year =         2001,
  publisher =    {Oxford University Press}
}

@Article{SR01_2,
  author =       {Spivak, M.S. and Reuter, G.S. },
  title =        {Resistance to {American} fouldbrood disease by honey
                  bee colonies, {Apis mellifera}, bred for hygienic
                  behavior.},
  journal =      {Apidologie},
  year =         2001,
  volume =       32
}

@Article{SR98,
  author =       {Spivak, M. and Reuter, G.S.},
  title =        {Performance of hygienic honey bee colonies in a
                  commercial apiary.},
  journal =      {Apidologie},
  year =         1998,
  volume =       29,
  pages =        {291-302}
}

@article{STK09,
  title =        {Odorants that induce hygienic behavior in honeybees:
                  identification of volatile compounds in
                  chalkbrood-infected honeybee larvae},
  author =       {Swanson, J.A.I. and Torto, B. and Kells,
                  S.A. and Mesce, K.A. and Tumlinson, J.H.
                  and Spivak, M.},
  journal =      {Journal of chemical ecology},
  volume =       35,
  number =       9,
  pages =        {1108--1116},
  year =         2009,
  publisher =    {Springer}
}

@article{SUS20,
  title =        {Swarm Robotic Behaviors and Current Applications},
  author =       {Schranz, M. and Umlauft, M. and Sende,
                  M. and Elmenreich, W.},
  journal =      {Frontiers in Robotics and AI},
  volume =       7,
  pages =        36,
  year =         2020,
  publisher =    {Frontiers}
}

@Book{W90,
  author =       {Wilson, E. O.},
  title =        {Success and dominance in ecosystems - the case of
                  the social insects},
  publisher =    {International Ecology Institute},
  year =         1990,
  address =      {Oldendorf}
}

@article{WES20,
  title =        {Machine learning for modeling animal movement},
  author =       {Wijeyakulasuriya, D.A. and Eisenhauer,
                  E.W. and Shaby, B.A. and Hanks, E.M.},
  journal =      {Plos one},
  volume =       15,
  number =       7,
  pages =        {e0235750},
  year =         2020,
  publisher =    {Public Library of Science San Francisco, CA USA}
}

@Article{WLJ12,
  author =       {Wang, J. and Lin, C. and Ji, L. and Liang, A.},
  title =        {A new automatic identification system of insect
                  images at the order level.},
  journal =      {Knowledge-Based Systems},
  year =         2012,
  volume =       33,
  pages =        {102-110}
}

@article{WOS09,
  author =       {Wu, K. and Otoo, E. and Suzuki, K.},
  year =         2009,
  month =        06,
  pages =        {117-135},
  title =        {Optimizing two-pass connected-component labeling
                  algorithms},
  volume =       12,
  journal =      {Pattern Analysis \& Applications},
  doi =          {10.1007/s10044-008-0109-y}
}

@InProceedings{WRM03,
  author =       {Wu, J. and Rehg, J.M. and Mullin, M.D.},
  title =        {Learning a Rare Event Detection Cascade by Direct
                  Feature Selection.},
  booktitle =    {Advances in Neural Information Processing Systems
                  16},
  year =         2003,
  pages =        {1523-1530},
  publisher =    {MIT Press}
}

@article{WWC15,
  author =       {Wario, F. and Wild, B. and Couvillon,
                  M. and Rojas, R. and Landgraf, T.},
  year =         2015,
  month =        09,
  title =        {Automatic methods for long-term tracking and the
                  detection and decoding of communication dances in
                  honeybees},
  volume =       3,
  journal =      {Frontiers in Ecology and Evolution},
  doi =          {10.3389/fevo.2015.00103}
}

@Article{XZL15,
  author =       {Xie, C. and Zhang, J. and Li, R. and Li, J. and
                  Hong, P. and Xia, J. and Chen, P.},
  title =        {Automatic classification for field crop insects via
                  multiple-task sparse representation and
                  multiple-kernel learning.},
  journal =      {Computers and Electronics in Agriculture},
  year =         2015,
  volume =       119,
  pages =        {123-132}
}

@Article{ZB14,
  author =       {Zakour, K. and Bienefeld, K.},
  title =        {Basic considerations in the development of breeding
                  plans for honey bees, illustrated by data on the
                  indigenous {Syrian} honey bee ({Apis mellifera
                  syriaca}).},
  journal =      {Journal of Apicultural Research},
  year =         2014,
  volume =       52,
  pages =        {314-326}
}

@Article{ZGL18,
  author =       {Zhong, Y. and Gao, J. and Lei, Q. and Zhou, Y.},
  title =        {A Vision-Based Counting and Recognition System for
                  Flying Insects in Intelligent Agriculture.},
  journal =      {Sensors},
  year =         2018,
  volume =       {18(5):1489}
}

@article{ZGP15,
  title =        {An observational study of honey bee colony winter
                  losses and their association with {Varroa
                  destructor}, neonicotinoids and other risk factors},
  author =       {Van Der Zee, R. and Gray, A. and Pisa,
                  L. and De Rijk, T.},
  journal =      {PloS one},
  volume =       10,
  number =       7,
  pages =        {e0131611},
  year =         2015,
  publisher =    {Public Library of Science San Francisco, CA USA}
}

@article{ZPA12,
  title =        {Managed honey bee colony losses in {Canada},
                  {China}, {Europe}, {Israel} and {Turkey}, for the
                  winters of 2008--9 and 2009--10},
  author =       {Van der Zee, R. and Pisa, L. and
                  Andonov, S. and Brodschneider, R. and
                  Charriere, J.D. and Chlebo, R. and
                  Coffey, M.F. and Crailsheim, K. and Dahle,
                  B. and Gajda, A. and others},
  journal =      {Journal of Apicultural Research},
  volume =       51,
  number =       1,
  pages =        {100--114},
  year =         2012,
  publisher =    {Taylor \& Francis}
}

@Article{JRG20,
  title =        {Individual differences in honey bee behavior enabled
                  by plasticity in brain gene regulatory networks},
  author =       {Jones, B.M. and Rao, V.D. and Gernat, T.
                  and Jagla, T. and Cash-Ahmed, A.C. and Rubin,
                  B.E.R. and Comi, T.J. and Bhogale, S.
                  and Husain, S.S. and Blatti, C. and others},
  journal =      {Elife},
  volume =       9,
  pages =        {e62850},
  year =         2020,
  publisher =    {eLife Sciences Publications Limited}
}

@Article{BHP21,
  title =        {Markerless tracking of an entire honey bee colony},
  author =       {Bozek, K. and Hebert, L. and Portugal,
                  Y. and Mikheyev, A.S. and Stephens, G.J.},
  journal =      {Nature communications},
  volume =       12,
  number =       1,
  pages =        {1--13},
  year =         2021,
  publisher =    {Nature Publishing Group}
}

@Article{WDZ21,
  title =        {Social networks predict the life and death of honey
                  bees},
  author =       {Wild, B. and Dormagen, D.M. and Zachariae,
                  A. and Smith, M.L. and Traynor, K.S.
                  and Brockmann, D. and Couzin, I.D. and Landgraf,
                  T.},
  journal =      {Nature communications},
  volume =       12,
  number =       1,
  pages =        {1--12},
  year =         2021,
  publisher =    {Nature Publishing Group}
}

@Article{HHL20,
  title =        {Network-based diffusion analysis reveals
                  context-specific dominance of dance communication in
                  foraging honeybees},
  author =       {Hasenjager, M.J. and Hoppitt, W. and
                  Leadbeater, E.},
  journal =      {Nature communications},
  volume =       11,
  number =       1,
  pages =        {1--9},
  year =         2020,
  publisher =    {Nature Publishing Group}
}

@article{CGM18,
  title =        {Spatial fidelity of workers predicts collective
                  response to disturbance in a social insect},
  author =       {Crall, J.D. and Gravish, N. and Mountcastle,
                  A.M. and Kocher, S.D. and Oppenheimer, R.L.
                  and Pierce, N.E. and Combes, S.A.},
  journal =      {Nature communications},
  volume =       9,
  number =       1,
  pages =        {1--13},
  year =         2018,
  publisher =    {Nature Publishing Group}
}

@misc{LGY20,
      title={Learning from Very Few Samples: A Survey}, 
      author={Lu, J. and Gong, P. and Ye, J. and Zhang, C.},
      year={2020},
      eprint={2009.02653},
      archivePrefix={arXiv},
      primaryClass={cs.LG}
}
